# Supplementary material for: Molecular Epidemiology and Evolution of Coxsackievirus A9
Source: Viruses. 2022 Apr 15;14(4):822. doi: 10.3390/v14040822 (PMC9024771; doi:10.3390/v14040822)
Supplement: Supplementary file 1 [file viruses-14-00822-s001.zip]

Archive with 5 entries (4 files):
- viruses-1645085-supl. tables/
- viruses-1645085-supl. tables/viruses-1645085-Table S1.pdf
- viruses-1645085-supl. tables/viruses-1645085-Table S2.pdf
- viruses-1645085-supl. tables/viruses-1645085-Table S3.pdf
- viruses-1645085-supl. tables/viruses-1645085-Table S4.pdf
